# Supplementary material for: Development of a food atlas for Sri Lankan adults
Source: BMC Nutr. 2017 May 25;3:43. doi: 10.1186/s40795-017-0160-4 (PMC7050724; doi:10.1186/s40795-017-0160-4)
Supplement: Supplementary file 1 — Details on types of photographs employed to depict the food items. (XLSX 21 kb) [file 40795_2017_160_MOESM1_ESM.xlsx]

## Sheet: Sheet1
	Food category	Food group	Food Item	Type of Photograph
				Serial				Range	Guide
				No. of photos
				8	6	4	3		A	B
	Cereals or Equivalents	Rice, Pasta and Others	Unpolished Rice	1
			Polished Rice	1
			Fried Rice	1
			Milk Rice	1
			Noodles	1
			Instant Noodles						1
			Spaghetti	1
			Pasta	1
			String Hoppers (White)		1
			String Hoppers (Red)		1
			Pittu	1
			Manipittu	1
			Kottu Roti	1
		Breads and Others	Breads							1
			Bread Slices							1
			Coconut Roti					1
			Other Roti Types							1
			Thosai Types							1
			Pizza					1
		Breakfast Cereals	Cornflakes	1
			Oats	1
			Muesli	1
		Snacks	Short Eats/ Pastries							1
			Savory Buns and Rolls							1
			Sweet Buns							1
			Butter Cake			1
			Icing Cake			1
			Mixture	1
			French Fries			1
		Other	Jack Fruit Boiled	1
			Manioc Boiled	1
			Sweet Potato Boiled	1
	Pulses	Grams and Peas	Green Gram Boiled	1
			Chick Peas Boiled	1
			Cow Pea Boiled	1
		Lentils	Dhal Curry (Watery)	1
			Dhal Curry (Thick)	1
		Other	Soya Curry	1
			Samaposha				1
	Vegetable Dishes	Non-Starchy Vegetables	Green Beans Curry	1
			Cabbage Curry	1
			Pumpkin Curry	1
			Brinjol Curry	1
			Polos Curry	1
			Carrot Curry	1
			Kohila Curry	1
			Keselmuwa Curry	1
			Leaks Curry	1
			Bittergourd Curry	1
			Radish Curry	1
			Leaks Curry	1
			Snakegourd Curry	1
			Beetroot Curry	1
			Mushroom Curry	1
			Thibbatu Curry	1
			Mixed Vegetables Boiled	1
		Starchy Vegetables	Ash Plantain Curry	1
			Jack Fruit Curry	1
			Bread Fruit Curry	1
			Potato Curry	1
			Potato Tempered	1
		Salads	Vegetable Salad	1
			Common Mallum	1
			Gotukola Sambol	1
		Other	Coconut Sambol	1
			Vegetable Chopsey	1
			Vegetable Soup			1
			Herbal Gruel				1
	Fish/ Meat or Equivalents	Fish	Fish Curry	1
			Canned Fish Curry	1
		Dry Fish and Sprats	Dry Fish Curry	1
			Dry Fish Tempered	1
			Sprats Curry	1
			Sprats Tempered	1
		Other Sea Food	Prawns Curry	1
			Cuttlefish Curry	1
		Meat and Meat Products	Chicken Curry	1
			Chicken Devilled	1
			Beef Curry	1
			Pork Curry	1
			Organ Meat Curry	1
			Sausages					1
	Fruits		Banana					1
			Papaya			1
			Apple					1
			Mango					1
			Pineapple			1
			Guava					1
			Avocado					1
			Watermelon			1
			Woodapple					1
			Beli					1
			Fruit Salad	1
			Fruit Juice				1
			Ready to Serve (RTS) Fruit Drinks						1
	Milk and Other Daiy Products	Milk	Milk				1
			Milk Packet Varieties						2
			Flavored Milk Cartoons						1
			Fresh Milk 1L Cartoons						1
			Pasteurized Milk 1L Cartoons						1
			Soy Milk 1L Cartoons						1
			Set Yoghurt Varieties						1
			Drinking Yoghurt Varieties						1
			Curd		1
			Ice Cream			1
			Cheese (Cheddar)			1
	Desserts and Sweets	Desserts	Watalappan			1
			Pudding			1
			Jelly			1
		Sweets	Sri Lankan Traditional Sweets							5
			Other Sweets							4
	Miscellaneous		Jam- Spread on bread		1
			Margarine- Spread on bread		1
			Tomato Sauce		1
			Mango Chutney		1
			Scraped Coconut				1
			Liquor Varieties					1
	Total			64	7	12	5	11	10	16
				88				11	26
				125

## Sheet: Sheet2
					Range
	Unpolished Rice		Unpolished Rice		1. Banana	1. Breads
	Polished Rice		Polished Rice		2. Mango	2. Bread Slices
	Fried Rice		Fried Rice		3. Woodapple	3. Buns
	Milk Rice		Milk Rice		4. Beli	4. Short Eats/ Pastries
	Breads		Noodles		5. Avocardo
	Bread Slices		Macaroni		6. Apple
	Buns
	Buns- Sweet		Kottu		7. Guava
	String Hoppers (White)		Cornflakes		8. Sausages
	String Hoppers (Red)		Oats		9. pizza
	Pittu		Muesli
	Coconut Roti		String Hoppers (White)
	Jack Fruit Boiled		String Hoppers (Red)
	Noodles		Pittu
	Macaroni		Jack Fruit Boiled
	Cornflakes		Bread Fruit
	Oats		Jackfruit curry
	Muesli		Green Gram Boiled
	Short Eats/ Pastries		Chick Peas Boiled
	Kottu		Cow Pea Boiled
	Pizza		Dhal Curry (Watery)
	Green Gram Boiled		Dhal Curry (Thick)
	Chick Peas Boiled		Soya Curry
	Cow Pea Boiled		Carrot Curry
	Dhal Curry (Watery)		Green Beans Curry
	Dhal Curry (Thick)		Brinjol Curry
	Soya Curry		Okra Curry
	Samaposha		Pumpkin Curry
	Carrot Curry		Cabbage Curry
	Green Beans Curry		Raddish Curry
	Brinjol Curry		Keselmuwa Curry
	Okra Curry		Thibbatu Curry
	Pumpkin Curry		Beetroot Curry
	Cabbage Curry		Leeks Curry
	Raddish Curry		Kohila Curry
	Keselmuwa Curry		Snakegourd Curry
	Thibbatu Curry		Bittergourd Curry
	Beetroot Curry		Ash Plantain Curry
	Leaks Curry		Common Mallum
	Kohila Curry		Gotukola Sambl
	Snakegourd Curry		Coconut Sambol
	Bittergourd Curry		Potato Curry
	Ash Plantain Curry		Potato Tempered
	Jack Fruit Curry		French Fries
	Bread Fruit Curry		Vegetable Salad
	Potato Curry		Vegetable Chopsey
	Potato Tempered		Vegetable Soup
	French Fries		Fish Curry
	Vegetable Salad		Dried Fish Curry
	Gotukola Sambl		Dried Fish Tempered
	Coconut Sambol		Sprats Curry
	Common Mallum		Sprats Tempered
	Vegetable Chopsey		Canned Fish Curry
	Vegetable Soup		Chicken Curry
	Herbal Gruel		Beef Curry
	Coconut		Pork Curry
	Fish Curry		Organ Meat Curry
	Canned Fish Curry		Papaya
	Dry Fish Curry		Watermelon
	Dry Fish Tempered		Fruit Salad
	Sprats Curry		Cheese
	Sprats Tempered		Curd
	Chicken Curry		Ice Cream
	Beef Curry		Watalappan
	Pork Curry		Pudding
	Organ Meat Curry		Jelly
	Sausages		Jam
	Papaya		Margarine
	Watermelon		Tomato Sauce
	Banana		Mango Chutney
	Mango		Mixture
	Woodapple		Cake (Thickness in cm)
	Beli Sizes
	Avocardo
	Guava
	Apple
	Fruit Salad
	Fruit Juice
	Fruit Drinks (RTS)
	Milk
	Milk Packet Varieties
	Flavored Milk Cartoons					5. Sri Lankan Traditional Sweets
	Fresh Milk 1L Cartoons					6. Other Common Sweets
	Pasteurized Milk 1L Cartoons					7. Flavored Milk
	Soy Milk 1L Cartoons					8. Milk Packet Varieties
	Cheese					9. Set Yoghurt Varieties
	Set Yoghurt Varieties					10. Drinking Yoghurt Varieties
	Drinking Yoghurt Varieties					11. Fruit Drink Varieties (RTS)
	Curd					12. Liquor in Different Glasses
	Ice Cream					13. Fresh Milk 1L Cartoons
	Watalappan					14. Pasteurized Milk 1L Cartoons
	Pudding					15. Soy Milk 1L Cartoons
	Jelly
	Sri Lankan Traditional Sweets
	Other Common Sweets
	Cake
	Mixture
	Jam
	Margarine
	Tomato Sauce
	Mango Chutney
	Liquor in Different Glasses
